# Supplementary material for: Stable Configurations of DOXH Interacting with Graphene: Heuristic Algorithm Approach Using NSGA-II and U-NSGA-III
Source: Nanomaterials (Basel). 2022 Nov 21;12(22):4097. doi: 10.3390/nano12224097 (PMC9693072; doi:10.3390/nano12224097)
Supplement: Supplementary file 1 [file nanomaterials-12-04097-s001.zip]

Archive with 1 entries (1 files):
- nanomaterials-1995157-supplementary.pdf
